# Supplementary material for: Objective assessment of rosacea erythema severity: a multimodal artificial intelligence framework integrating VISIA® imaging and image-derived tabular features
Source: Front Med (Lausanne). 2026 May 11;13:1829629. doi: 10.3389/fmed.2026.1829629 (PMC13227112; doi:10.3389/fmed.2026.1829629)
Supplement: Supplementary file 2 [file Data_Sheet_1.CSV]

Table S1. Performance of supervised machine learning classifiers across traditional, SimCLR, and combined features in rosacea CEA grading.
Group	Method	Accuracy	Acc_95%CI	Macro_F1	F1_95%CI	Macro_AUC	AUC_95%CI	QWK	QWK_95%CI	MAE	ICC	CEA0_AUC	CEA1_AUC	CEA2_AUC	CEA3_AUC	CEA4_AUC
Traditional	RandomForest	0.63	[0.530 - 0.720]	0.611690832	[0.447 - 0.722]	0.867722362	[0.817 - 0.911]	0.795509222	[0.678 - 0.872]	0.41	0.797139298	0.984375	0.891098485	0.796911422	0.791044776	0.875182127
Traditional	SVM	0.65	[0.560 - 0.740]	0.61599254	[0.453 - 0.734]	0.880551314	[0.836 - 0.918]	0.781640318	[0.673 - 0.857]	0.4	0.78335084	0.986979167	0.915719697	0.805944056	0.801447309	0.892666343
Traditional	LogisticRegression	0.63	[0.540 - 0.720]	0.603778338	[0.446 - 0.731]	0.863925574	[0.820 - 0.904]	0.804935968	[0.711 - 0.869]	0.4	0.806509177	0.981770833	0.920454545	0.802447552	0.755314337	0.859640602
Traditional	KNN	0.57	[0.470 - 0.665]	0.538550725	[0.374 - 0.656]	0.803256746	[0.742 - 0.857]	0.650673401	[0.485 - 0.773]	0.55	0.652954344	0.9765625	0.751420455	0.716491841	0.734509272	0.83729966
Traditional	LightGBM	0.58	[0.480 - 0.670]	0.58950039	[0.428 - 0.694]	0.866422568	[0.820 - 0.913]	0.763432237	[0.640 - 0.846]	0.47	0.765242555	0.994791667	0.875	0.802447552	0.765264586	0.894609034
Traditional	XGBoost	0.61	[0.520 - 0.700]	0.599339117	[0.448 - 0.720]	0.869383489	[0.821 - 0.913]	0.776589803	[0.655 - 0.857]	0.44	0.778328669	0.989583333	0.888257576	0.818181818	0.755314337	0.895580379
SimCLR	RandomForest	0.45	[0.350 - 0.550]	0.427692686	[0.294 - 0.552]	0.75842026	[0.692 - 0.813]	0.489795918	[0.291 - 0.653]	0.75	0.492307692	0.852864583	0.885890152	0.661421911	0.65807327	0.733851384
SimCLR	SVM	0.44	[0.340 - 0.540]	0.372500804	[0.279 - 0.452]	0.768113664	[0.705 - 0.822]	0.509207783	[0.336 - 0.650]	0.73	0.511719261	0.84375	0.914772727	0.642773893	0.668023519	0.771248179
SimCLR	LogisticRegression	0.47	[0.370 - 0.570]	0.392771051	[0.295 - 0.473]	0.767372648	[0.706 - 0.822]	0.503157895	[0.328 - 0.651]	0.72	0.505670278	0.895833333	0.875	0.618298368	0.678426052	0.769305488
SimCLR	KNN	0.4	[0.310 - 0.500]	0.321494609	[0.237 - 0.399]	0.724253806	[0.640 - 0.795]	0.427078945	[0.243 - 0.591]	0.82	0.42953987	0.787760417	0.803503788	0.652097902	0.657168702	0.720738222
SimCLR	LightGBM	0.48	[0.380 - 0.580]	0.465001542	[0.329 - 0.596]	0.767714822	[0.699 - 0.829]	0.49127907	[0.298 - 0.655]	0.71	0.493791088	0.872395833	0.884469697	0.675407925	0.687019448	0.719281204
SimCLR	XGBoost	0.45	[0.350 - 0.550]	0.437328947	[0.298 - 0.561]	0.755970947	[0.692 - 0.813]	0.524006623	[0.339 - 0.667]	0.73	0.526512789	0.888020833	0.860795455	0.667249417	0.657620986	0.706168043
Concat	RandomForest	0.56	[0.450 - 0.660]	0.579054725	[0.397 - 0.700]	0.840860697	[0.790 - 0.882]	0.693987263	[0.566 - 0.793]	0.54	0.696117471	0.979166667	0.927083333	0.73455711	0.745137947	0.818358426
Concat	SVM	0.5	[0.400 - 0.600]	0.419142349	[0.327 - 0.497]	0.815459057	[0.766 - 0.859]	0.600107836	[0.463 - 0.706]	0.63	0.602517255	0.9453125	0.93655303	0.696969697	0.682044324	0.816415736
Concat	LogisticRegression	0.54	[0.440 - 0.640]	0.567508197	[0.410 - 0.672]	0.819370856	[0.761 - 0.867]	0.722980568	[0.592 - 0.820]	0.53	0.724988929	0.963541667	0.903409091	0.696386946	0.700587969	0.832928606
Concat	KNN	0.47	[0.370 - 0.570]	0.385363969	[0.292 - 0.460]	0.739537814	[0.649 - 0.814]	0.527613158	[0.357 - 0.668]	0.7	0.530117363	0.811197917	0.785984848	0.683566434	0.671189507	0.745750364
Concat	LightGBM	0.51	[0.410 - 0.610]	0.467956857	[0.325 - 0.598]	0.8524881	[0.797 - 0.900]	0.691459602	[0.552 - 0.793]	0.57	0.693599637	0.989583333	0.87405303	0.772727273	0.762550882	0.863525983
Concat	XGBoost	0.52	[0.420 - 0.620]	0.412516297	[0.331 - 0.499]	0.850687042	[0.800 - 0.899]	0.652835871	[0.521 - 0.758]	0.59	0.655110178	0.981770833	0.887310606	0.758158508	0.767526006	0.858669257
Concat_LASSO	RandomForest	0.61	[0.510 - 0.710]	0.621968841	[0.444 - 0.743]	0.869861771	[0.826 - 0.907]	0.775617053	[0.665 - 0.856]	0.44	0.777361319	0.983072917	0.940814394	0.778846154	0.797376753	0.84919864
Concat_LASSO	SVM	0.53	[0.430 - 0.630]	0.444070185	[0.354 - 0.520]	0.82815546	[0.778 - 0.872]	0.685004437	[0.569 - 0.773]	0.55	0.687168988	0.9765625	0.929924242	0.719114219	0.692446857	0.82272948
Concat_LASSO	LogisticRegression	0.52	[0.420 - 0.615]	0.53139901	[0.386 - 0.639]	0.829523276	[0.773 - 0.877]	0.758084025	[0.652 - 0.831]	0.52	0.759922399	0.984375	0.910984848	0.696969697	0.695160561	0.860126275
Concat_LASSO	KNN	0.48	[0.380 - 0.580]	0.398465473	[0.306 - 0.477]	0.748331682	[0.654 - 0.822]	0.581909728	[0.439 - 0.704]	0.65	0.584352851	0.819010417	0.810132576	0.674825175	0.672998643	0.764691598
Concat_LASSO	LightGBM	0.55	[0.450 - 0.640]	0.504747144	[0.361 - 0.625]	0.854464132	[0.801 - 0.901]	0.744152047	[0.640 - 0.826]	0.51	0.746060828	0.986979167	0.887310606	0.764568765	0.76119403	0.872268091
Concat_LASSO	XGBoost	0.57	[0.470 - 0.660]	0.520697668	[0.383 - 0.649]	0.845190565	[0.794 - 0.891]	0.704312115	[0.569 - 0.798]	0.52	0.706400857	0.984375	0.891098485	0.713869464	0.758028042	0.878581836
