# Supplementary material for: Objective assessment of rosacea erythema severity: a multimodal artificial intelligence framework integrating VISIA® imaging and image-derived tabular features
Source: Front Med (Lausanne). 2026 May 11;13:1829629. doi: 10.3389/fmed.2026.1829629 (PMC13227112; doi:10.3389/fmed.2026.1829629)
Supplement: Supplementary file 3 [file Data_Sheet_2.CSV]

Table S2 Deep learning results for unimodal and multimodal fusion strategies.
FeatType	Mode	tab_weight	Accuracy	Acc_95CI	Macro_F1	F1_95CI	Weighted_F1	Macro_AUC	AUC_95CI	Macro_Precision	Macro_Recall	Weighted_Precision	Weighted_Recall	QWK	QWK_95CI	ICC	ICC_95CI	MAE	CEA0_AUC	CEA1_AUC	CEA2_AUC	CEA3_AUC	CEA4_AUC
traditional features	image		0.63	[0.530-0.720]	0.604568256	[0.441-0.726]	0.625562986	0.82566039	[0.700-0.901]	0.647301587	0.586572623	0.636936508	0.63	0.750145748	[0.629-0.843]	0.752024714	[0.650-0.830]	0.44	0.739583333	0.923295455	0.836247086	0.766621438	0.862554638
traditional features	tab		0.48	[0.380-0.575]	0.433634992	[0.320-0.537]	0.475606335	0.819841236	[0.774-0.858]	0.441082162	0.505433647	0.514682382	0.48	0.716271359	[0.600-0.804]	0.718309409	[0.600-0.800]	0.63	0.979166667	0.917613636	0.671911422	0.682044324	0.848470131
traditional features	fusion	0	0.64	[0.540-0.730]	0.574098066	[0.450-0.672]	0.638834908	0.866123909	[0.794-0.921]	0.573357143	0.614524556	0.654760714	0.64	0.780485959	[0.660-0.862]	0.782203004	[0.690-0.850]	0.42	0.872395833	0.863636364	0.842657343	0.820895522	0.931034483
traditional features	fusion	0.2	0.66	[0.570-0.750]	0.617782846	[0.468-0.739]	0.658309765	0.901727178	[0.862-0.937]	0.615099715	0.62460815	0.66267094	0.66	0.797400612	[0.676-0.882]	0.79901942	[0.720-0.860]	0.39	0.966145833	0.911931818	0.866550117	0.834916327	0.929091792
traditional features	fusion	0.4	0.67	[0.570-0.760]	0.610638537	[0.465-0.727]	0.666993339	0.891779114	[0.847-0.934]	0.618133935	0.616875653	0.673066906	0.67	0.769089896	[0.637-0.866]	0.770869912	[0.680-0.840]	0.4	0.934895833	0.920454545	0.871794872	0.824513795	0.907236523
traditional features	fusion	0.6	0.63	[0.530-0.720]	0.58838833	[0.421-0.699]	0.628312272	0.904900642	[0.866-0.939]	0.618031244	0.571943574	0.640301148	0.63	0.759842182	[0.620-0.855]	0.761671395	[0.670-0.830]	0.42	0.958333333	0.896780303	0.87995338	0.858887381	0.93054881
traditional features	fusion	0.8	0.59	[0.490-0.680]	0.613924299	[0.439-0.735]	0.579673517	0.888563284	[0.844-0.925]	0.676207475	0.596342738	0.593237071	0.59	0.795388369	[0.680-0.868]	0.797019163	[0.710-0.860]	0.44	0.9453125	0.939393939	0.846153846	0.829488919	0.882467217
traditional features	fusion	1	0.63	[0.540-0.720]	0.527986217	[0.422-0.626]	0.610374582	0.866101562	[0.796-0.919]	0.532111437	0.586729363	0.616182796	0.63	0.77978501	[0.653-0.868]	0.781506004	[0.690-0.850]	0.43	0.848958333	0.864583333	0.88986014	0.801899593	0.925206411
concat features	image		0.58	[0.480-0.680]	0.543445378	[0.405-0.653]	0.556122782	0.889600984	[0.834-0.932]	0.567017189	0.576280042	0.578218402	0.58	0.752182275	[0.623-0.843]	0.754050947	[0.650-0.830]	0.49	0.895833333	0.921401515	0.872960373	0.826775215	0.931034483
concat features	tab		0.43	[0.330-0.520]	0.411824366	[0.300-0.502]	0.402369821	0.781403351	[0.726-0.829]	0.398848849	0.515203762	0.420321572	0.43	0.698067633	[0.580-0.788]	0.700181708	[0.590-0.790]	0.69	0.966145833	0.860795455	0.641608392	0.593396653	0.845070423
concat features	fusion	0	0.67	[0.575-0.770]	0.615619048	[0.449-0.735]	0.663657143	0.879970045	[0.823-0.928]	0.642457757	0.604911181	0.667897081	0.67	0.796037296	[0.668-0.885]	0.797664234	[0.710-0.860]	0.37	0.885416667	0.896780303	0.879370629	0.828132067	0.910150559
concat features	fusion	0.2	0.64	[0.545-0.730]	0.640526752	[0.488-0.746]	0.632156753	0.871941097	[0.761-0.941]	0.662588551	0.646656217	0.645287561	0.64	0.776320864	[0.656-0.873]	0.778061224	[0.690-0.850]	0.42	0.786458333	0.945075758	0.876456876	0.830393487	0.92132103
concat features	fusion	0.4	0.61	[0.510-0.700]	0.584622415	[0.422-0.695]	0.598727513	0.884475726	[0.834-0.925]	0.622748918	0.579153605	0.62052381	0.61	0.754270061	[0.615-0.845]	0.756128094	[0.660-0.830]	0.45	0.927083333	0.940340909	0.832750583	0.822252374	0.899951433
concat features	fusion	0.6	0.57	[0.470-0.660]	0.505482295	[0.381-0.611]	0.55620757	0.863338063	[0.823-0.899]	0.522455243	0.556269592	0.572328218	0.57	0.792787553	[0.689-0.867]	0.794433718	[0.710-0.860]	0.47	0.950520833	0.930871212	0.846736597	0.757575758	0.830985915
concat features	fusion	0.8	0.7	[0.610-0.780]	0.649531338	[0.512-0.746]	0.701029927	0.903791239	[0.860-0.938]	0.63989899	0.671577847	0.706111111	0.7	0.799768964	[0.675-0.888]	0.801373563	[0.720-0.860]	0.36	0.953125	0.880681818	0.882867133	0.862505654	0.939776591
concat features	fusion	1	0.6	[0.500-0.690]	0.554290154	[0.412-0.670]	0.585888001	0.859783011	[0.800-0.906]	0.565610874	0.575287356	0.613393077	0.6	0.757390266	[0.630-0.847]	0.759232237	[0.660-0.830]	0.47	0.895833333	0.930871212	0.835664336	0.772048847	0.864497329
