# Supplementary material for: Objective assessment of rosacea erythema severity: a multimodal artificial intelligence framework integrating VISIA® imaging and image-derived tabular features
Source: Front Med (Lausanne). 2026 May 11;13:1829629. doi: 10.3389/fmed.2026.1829629 (PMC13227112; doi:10.3389/fmed.2026.1829629)
Supplement: Supplementary file 4 [file Data_Sheet_3.CSV]

Table S3 Statistical comparisons between fusion, image-only, and tabular-only models.
FeatType	Test	Compare	b	c	chi2	p	Class	auc_fusion	auc_other	z
concat features	McNemar	Fusion(best) vs Image	19	7	4.653846154	0.03098405
concat features	McNemar	Fusion(best) vs Tab	30	3	20.48484848	6.01E-06
concat features	DeLong	Fusion(best) vs Image				1	0	0	0	0
concat features	DeLong	Fusion(best) vs Image				1	1	0	0	0
concat features	DeLong	Fusion(best) vs Image				1	2	0	0	0
concat features	DeLong	Fusion(best) vs Image				1	3	0	0	0
concat features	DeLong	Fusion(best) vs Image				1	4	0	0	0
concat features	DeLong-Macro	Fusion(best) vs Image				0.357780036		0	0	0.919603425
concat features	DeLong	Fusion(best) vs Tab				1	0	0	0	0
concat features	DeLong	Fusion(best) vs Tab				1	1	0	0	0
concat features	DeLong	Fusion(best) vs Tab				1	2	0	0	0
concat features	DeLong	Fusion(best) vs Tab				1	3	0	0	0
concat features	DeLong	Fusion(best) vs Tab				1	4	0	0	0
concat features	DeLong-Macro	Fusion(best) vs Tab				0		0	0	4.870729231
traditional features	McNemar	Fusion(best) vs Image	13	10	0.173913043	0.676657322
traditional features	McNemar	Fusion(best) vs Tab	24	6	9.633333333	0.001910775
traditional features	DeLong	Fusion(best) vs Image				1	0	0	0	0
traditional features	DeLong	Fusion(best) vs Image				1	1	0	0	0
traditional features	DeLong	Fusion(best) vs Image				1	2	0	0	0
traditional features	DeLong	Fusion(best) vs Image				1	3	0	0	0
traditional features	DeLong	Fusion(best) vs Image				1	4	0	0	0
traditional features	DeLong-Macro	Fusion(best) vs Image				0.024		0	0	1.651178058
traditional features	DeLong	Fusion(best) vs Tab				1	0	0	0	0
traditional features	DeLong	Fusion(best) vs Tab				1	1	0	0	0
traditional features	DeLong	Fusion(best) vs Tab				1	2	0	0	0
traditional features	DeLong	Fusion(best) vs Tab				1	3	0	0	0
traditional features	DeLong	Fusion(best) vs Tab				1	4	0	0	0
traditional features	DeLong-Macro	Fusion(best) vs Tab				0		0	0	4.107948864
